# Supplementary material for: Global Identification of White Lupin lncRNAs Reveals Their Role in Cluster Roots under Phosphorus Deficiency
Source: Int J Mol Sci. 2022 Aug 12;23(16):9012. doi: 10.3390/ijms23169012 (PMC9409226; doi:10.3390/ijms23169012)
Supplement: Supplementary file 1 [file ijms-23-09012-s001.zip]

Archive with 1 entries (1 files):
- ijms-1843077-supplementary.pdf
